# Supplementary material for: The Landscape of Gene Expression and Molecular Regulation Following Spinal Cord Hemisection in Rats
Source: Front Mol Neurosci. 2019 Nov 22;12:287. doi: 10.3389/fnmol.2019.00287 (PMC6883948; doi:10.3389/fnmol.2019.00287)
Supplement: Supplementary file 2 [file Table_2.XLS]

## Sheet: Table S2.1
Table S2.1 The relationship between differentially expressed genes involved in astorcyte activation in R vs. S.
From Molecule(s)	Relationship Type	To Molecule(s)
ADORA2A	activation	DRD2
ADORA2A	protein-protein interactions	DRD2
AGT	activation	MMP9
AGT	protein-protein interactions	MMP9
CASP1	activation	IL1B
CASP1	molecular cleavage	IL1B
CASP1	molecular cleavage	MAPT
CASP1	molecular cleavage	SNCA
CASP1	protein-protein interactions	CEBPB
CASP1	protein-protein interactions	IL1B
CEBPB	activation	CASP1
CEBPB	expression	IL1B
CEBPB	expression	IL6
CEBPB	expression	LCN2
CEBPB	expression	PTGS2
CEBPB	expression	VIM
CEBPB	protein-DNA interactions	AGT
CEBPB	protein-DNA interactions	CSF3
CEBPB	protein-DNA interactions	IL1B
CEBPB	protein-DNA interactions	IL6
CEBPB	protein-DNA interactions	PTGS2
CEBPB	protein-protein interactions	CASP1
CEBPB	transcription	IL1B
CEBPB	transcription	IL1RN
CEBPB	transcription	IL6
CEBPB	transcription	LCN2
CEBPB	transcription	PTGS2
CEBPB	transcription	TLR9
DRD2	activation	ADORA2A
DRD2	activation	EGFR
DRD2	protein-protein interactions	ADORA2A
DRD2	protein-protein interactions	EGFR
EGFR	activation	AGT
EGFR	phosphorylation	AGT
EGFR	protein-protein interactions	CASP1
EGFR	protein-protein interactions	CEBPB
EGFR	protein-protein interactions	DRD2
IL1B	activation	CASP1
IL1B	activation	CEBPB
IL1B	activation	IL1R1
IL1B	expression	CEBPB
IL1B	protein-protein interactions	CASP1
IL1B	protein-protein interactions	IL1R1
IL1R1	activation	IL1B
IL1R1	protein-protein interactions	IL1B
IL1RN	activation	IL1R1
IL1RN	inhibition	IL1R1
IL1RN	protein-protein interactions	IL1R1
IL6	activation	CEBPB
IL6	expression	CEBPB
IL6	protein-protein interactions	IL1RN
IL6	transcription	CEBPB
LCN2	activation	MMP9
LCN2	protein-RNA interactions	MMP9
LCN2	protein-protein interactions	MMP9
MAPT	protein-protein interactions	EGFR
MMP9	molecular cleavage	IL1B
MMP9	molecular cleavage	SNCA
MMP9	protein-RNA interactions	LCN2
MMP9	protein-protein interactions	AGT
MMP9	protein-protein interactions	LCN2
SNCA	protein-protein interactions	EGFR
SNCA	protein-protein interactions	MAPT
TLR2	protein-protein interactions	EGFR
TLR2	protein-protein interactions	TLR4
TLR2	protein-protein interactions	TLR9
TLR4	activation	CASP1
TLR4	protein-protein interactions	CASP1
TLR4	protein-protein interactions	EGFR
TLR4	protein-protein interactions	MMP9
TLR4	protein-protein interactions	TLR2
TLR4	protein-protein interactions	TLR9
TLR9	protein-protein interactions	EGFR
TLR9	protein-protein interactions	TLR4

## Sheet: Table S2.2
Table S2.2 The relationship between differentially expressed genes involved in astorcyte activation in C vs. S.
From Molecule(s)	Relationship Type	To Molecule(s)
AGT	activation	MMP9
AGT	protein-protein interactions	MMP9
CASP1	activation	IL1B
CASP1	molecular cleavage	IL1B
CASP1	molecular cleavage	SNCA
CASP1	protein-protein interactions	CEBPB
CASP1	protein-protein interactions	IL1B
CEBPB	activation	CASP1
CEBPB	expression	IL1B
CEBPB	expression	IL6
CEBPB	expression	LCN2
CEBPB	expression	PTGS2
CEBPB	expression	VIM
CEBPB	protein-DNA interactions	AGT
CEBPB	protein-DNA interactions	CSF3
CEBPB	protein-DNA interactions	IL1B
CEBPB	protein-DNA interactions	IL6
CEBPB	protein-DNA interactions	PTGS2
CEBPB	protein-protein interactions	CASP1
CEBPB	transcription	IL1B
CEBPB	transcription	IL1RN
CEBPB	transcription	IL6
CEBPB	transcription	LCN2
CEBPB	transcription	PTGS2
CEBPB	transcription	TLR9
DRD2	activation	EGFR
DRD2	protein-protein interactions	EGFR
EGFR	protein-protein interactions	CASP1
EGFR	protein-protein interactions	CEBPB
EGFR	protein-protein interactions	DRD2
IL1B	activation	CASP1
IL1B	activation	CEBPB
IL1B	activation	IL1R1
IL1B	expression	CEBPB
IL1B	protein-protein interactions	CASP1
IL1B	protein-protein interactions	IL1R1
IL1R1	activation	IL1B
IL1R1	protein-protein interactions	IL1B
IL1RN	activation	IL1R1
IL1RN	inhibition	IL1R1
IL1RN	protein-protein interactions	IL1R1
IL6	activation	CEBPB
IL6	expression	CEBPB
IL6	protein-protein interactions	IL1RN
IL6	transcription	CEBPB
LCN2	activation	MMP9
LCN2	protein-RNA interactions	MMP9
LCN2	protein-protein interactions	MMP9
MMP9	molecular cleavage	IL1B
MMP9	molecular cleavage	SNCA
MMP9	protein-RNA interactions	LCN2
MMP9	protein-protein interactions	AGT
MMP9	protein-protein interactions	LCN2
TLR2	protein-protein interactions	EGFR
TLR2	protein-protein interactions	TLR9
TLR9	protein-protein interactions	EGFR
