# Supplementary material for: The Landscape of Gene Expression and Molecular Regulation Following Spinal Cord Hemisection in Rats
Source: Front Mol Neurosci. 2019 Nov 22;12:287. doi: 10.3389/fnmol.2019.00287 (PMC6883948; doi:10.3389/fnmol.2019.00287)
Supplement: Supplementary file 3 [file Table_3.XLS]

## Sheet: Table S3.1
Table S3.1 The relationship between differentially expressed genes involved in microglia activation in R vs. S.
From Molecule(s)	Relationship Type	To Molecule(s)
CASP1	protein-protein interactions	CEBPB
CCL2	expression	CXCL10
CCL2	expression	Ccl2
CCL2	expression	IL1B
CCL2	expression	IL23A
CEBPB	activation	CASP1
CEBPB	expression	CCL2
CEBPB	expression	Ccl2
CEBPB	expression	IL1B
CEBPB	expression	IL6
CEBPB	expression	LCN2
CEBPB	expression	PTGS2
CEBPB	expression	TGFB1
CEBPB	protein-DNA interactions	IL1B
CEBPB	protein-DNA interactions	IL6
CEBPB	protein-DNA interactions	PTGS2
CEBPB	protein-DNA interactions	SST
CEBPB	protein-protein interactions	CASP1
CEBPB	transcription	Ccl2
CEBPB	transcription	IL1B
CEBPB	transcription	IL1RN
CEBPB	transcription	IL6
CEBPB	transcription	LCN2
CEBPB	transcription	PTGS2
CEBPB	transcription	SST
CXCL10	expression	Ccl2
CXCL10	expression	IL1B
CYBB	protein-protein interactions	ANXA2
Ccl2	expression	CXCL10
Ccl2	expression	IL1B
Ccl2	localization	IL1B
ERBB2	protein-protein interactions	NRG1
FN1	activation	MMP9
FN1	activation	TGFB1
FN1	protein-protein interactions	ANXA2
FN1	protein-protein interactions	ITGA5
FN1	protein-protein interactions	MMP9
FN1	protein-protein interactions	TGFB1
IL1B	activation	CASP1
IL1B	activation	CEBPB
IL1B	expression	CCL2
IL1B	expression	CEBPB
IL1B	expression	CXCL10
IL1B	expression	Ccl2
IL1B	expression	IL1RN
IL1B	expression	IL23A
IL1B	localization	CCL2
IL1B	localization	CXCL10
IL1B	localization	Ccl2
IL1B	localization	IL1RN
IL1B	localization	IL23A
IL1B	protein-protein interactions	CASP1
IL1B	regulation of binding	CCL2
IL1B	regulation of binding	CXCL10
IL1B	transcription	CCL2
IL1B	transcription	CXCL10
IL1B	transcription	IL1RN
IL1RN	expression	CCL2
IL1RN	expression	IL1B
IL1RN	expression	IL23A
IL1RN	localization	IL1B
IL1RN	regulation of binding	IL1B
IL23A	expression	CXCL10
IL23A	expression	Ccl2
IL23A	expression	IL1B
IL23A	localization	IL1B
IL6	activation	CEBPB
IL6	expression	CEBPB
IL6	protein-protein interactions	IL1RN
IL6	transcription	CEBPB
ITGA5	activation	MMP9
ITGA5	protein-protein interactions	ERBB2
ITGA5	protein-protein interactions	FN1
ITGA5	protein-protein interactions	MMP9
ITGA5	protein-protein interactions	NRG1
LCN2	activation	MMP9
LCN2	protein-RNA interactions	MMP9
LCN2	protein-protein interactions	MMP9
LGALS3	protein-protein interactions	FN1
MMP9	activation	TGFB1
MMP9	molecular cleavage	CCL2
MMP9	molecular cleavage	IL1B
MMP9	molecular cleavage	TGFB1
MMP9	protein-RNA interactions	LCN2
MMP9	protein-protein interactions	FN1
MMP9	protein-protein interactions	ITGA5
MMP9	protein-protein interactions	LCN2
MMP9	protein-protein interactions	TGFB1
NRG1	activation	ERBB2
NRG1	protein-protein interactions	ERBB2
NRG1	protein-protein interactions	HMOX1
PTGER3	protein-protein interactions	ERBB2
TGFB1	activation	ERBB2
TGFB1	activation	FN1
TGFB1	activation	ITGA5
TGFB1	activation	MMP9
TGFB1	protein-protein interactions	ERBB2
TGFB1	protein-protein interactions	FN1
TGFB1	protein-protein interactions	ITGA5
TGFB1	protein-protein interactions	MMP9
TLR2	protein-protein interactions	CYBB
TLR2	protein-protein interactions	TGFB1

## Sheet: Table S3.2
Table S3.2 The relationship between differentially expressed genes involved in microglia activation in C vs. S.
From Molecule(s)	Relationship Type	To Molecule(s)
CASP1	protein-protein interactions	CEBPB
CEBPB	expression	CCL2
CEBPB	expression	Ccl2
CEBPB	expression	TGFB1
CEBPB	protein-protein interactions	CASP1
CEBPB	transcription	CRH
CEBPB	transcription	Ccl2
CXCL10	expression	IL1B
FN1	activation	MMP9
FN1	activation	TGFB1
FN1	protein-protein interactions	ITGA5
FN1	protein-protein interactions	MMP9
FN1	protein-protein interactions	TGFB1
IL1B	activation	CASP1
IL1B	expression	CXCL10
IL1B	localization	CXCL10
IL1B	protein-protein interactions	CASP1
IL1B	regulation of binding	CXCL10
IL1B	transcription	CXCL10
IL6	protein-protein interactions	IL1RN
ITGA5	activation	MMP9
ITGA5	protein-protein interactions	FN1
ITGA5	protein-protein interactions	MMP9
LCN2	activation	MMP9
LCN2	protein-RNA interactions	MMP9
LCN2	protein-protein interactions	MMP9
LGALS3	protein-protein interactions	FN1
MMP9	activation	TGFB1
MMP9	molecular cleavage	CCL2
MMP9	molecular cleavage	IL1B
MMP9	molecular cleavage	TGFB1
MMP9	protein-RNA interactions	LCN2
MMP9	protein-protein interactions	FN1
MMP9	protein-protein interactions	ITGA5
MMP9	protein-protein interactions	LCN2
MMP9	protein-protein interactions	TGFB1
PTGER3	protein-protein interactions	ERBB2
TGFB1	activation	ERBB2
TGFB1	activation	FN1
TGFB1	activation	ITGA5
TGFB1	activation	MMP9
TGFB1	protein-protein interactions	ERBB2
TGFB1	protein-protein interactions	FN1
TGFB1	protein-protein interactions	ITGA5
TGFB1	protein-protein interactions	MMP9
TLR2	protein-protein interactions	CYBB
TLR2	protein-protein interactions	TGFB1
