# Supplementary material for: The Landscape of Gene Expression and Molecular Regulation Following Spinal Cord Hemisection in Rats
Source: Front Mol Neurosci. 2019 Nov 22;12:287. doi: 10.3389/fnmol.2019.00287 (PMC6883948; doi:10.3389/fnmol.2019.00287)
Supplement: Supplementary file 4 [file Table_4.XLS]

## Sheet: Table S4.1
Table S4.1 The relationship between differentially expressed genes involved in oligodendrocyte differentiation in R vs. S.
From Molecule(s)	Relationship Type	To Molecule(s)
BMP2	expression	FGF2
BMP2	expression	HES5
BMP2	expression	ID4
BMP2	expression	VCAN
BMP2	transcription	HES5
BMP4	expression	HES1
BMP4	expression	TP53
CXCR4	activation	TP53
CXCR4	expression	TP53
CXCR4	localization	HGF
ERBB2	expression	HES1
ERBB2	expression	IL1B
ERBB2	expression	TNC
ERBB2	expression	TP53
ERBB2	expression	VCAN
ERBB2	localization	IL1B
ERBB2	molecular cleavage	TP53
ERBB2	transcription	TP53
FGF2	expression	CXCR4
FGF2	expression	IL1B
FGF2	expression	SHH
FGF2	localization	VCAN
FGF2	protein-protein interactions	IL1B
HES1	activation	TP53
HGF	activation	ERBB2
HGF	expression	CXCR4
HGF	expression	HES1
HGF	expression	IGF1
HGF	expression	IL1B
HGF	expression	TP53
HGF	phosphorylation	ERBB2
IGF1	activation	ERBB2
IGF1	activation	PDGFRA
IGF1	activation	TP53
IGF1	expression	BMP4
IGF1	expression	HGF
IGF1	expression	PDGFRA
IGF1	expression	TP53
IGF1	localization	HGF
IGF1	phosphorylation	ERBB2
IGF1	regulation of binding	CXCR4
IGF1	regulation of binding	ERBB2
IGF1	translocation	TP53
IL1B	expression	BMP2
IL1B	expression	CXCR4
IL1B	expression	ENPP2
IL1B	expression	ERBB2
IL1B	expression	FGF2
IL1B	expression	HGF
IL1B	expression	IGF1
IL1B	expression	OSM
IL1B	expression	SEMA3A
IL1B	expression	SHH
IL1B	expression	TLR2
IL1B	expression	TNFRSF1B
IL1B	expression	VCAN
IL1B	localization	HGF
IL1B	localization	IGF1
IL1B	localization	TNFRSF1B
IL1B	protein-protein interactions	FGF2
IL1B	regulation of binding	FGF2
IL1B	transcription	CXCR4
OSM	expression	FGF2
OSM	expression	HGF
OSM	expression	IL1B
OSM	expression	TLR2
OSM	expression	TNC
OSM	expression	TP53
PDGFRA	expression	TP53
PTPRJ	activation	ERBB2
SHH	activation	BMP2
SHH	expression	BMP2
SHH	expression	HES5
TCF7L2	expression	ENPP2
TCF7L2	expression	UGT8
TLR2	expression	BMP2
TLR2	expression	IL1B
TLR2	localization	IL1B
TLR2	protein-protein interactions	CXCR4
TLR2	transcription	IL1B
TNC	protein-protein interactions	CNTN1
TP53	activation	ERBB2
TP53	expression	ENPP2
TP53	expression	IGF1
TP53	expression	IL1B
TP53	expression	PDGFRA
TP53	expression	TCF7L2
TP53	expression	TNFRSF1B
TP53	expression	VCAN
TP53	protein-DNA interactions	IGF1
TP53	protein-DNA interactions	VCAN
TP53	transcription	ERBB2
TP53	transcription	IGF1
TP53	transcription	TCF7L2
TP53	transcription	VCAN
UGT8	localization	CNTN1
VCAN	expression	ENPP2
VCAN	expression	TCF7L2
VCAN	expression	TP53
VCAN	protein-protein interactions	TLR2
VCAN	protein-protein interactions	TNC
VCAN	regulation of binding	ERBB2

## Sheet: Table S4.2
Table S4.2 The relationship between differentially expressed genes involved in oligodendrocyte differentiation in C vs. S.
From Molecule(s)	Relationship Type	To Molecule(s)
BMP4	expression	HES1
CXCR4	localization	HGF
ERBB2	expression	HES1
ERBB2	expression	IL1B
ERBB2	expression	TNC
ERBB2	expression	VCAN
ERBB2	localization	IL1B
FGF2	expression	CXCR4
FGF2	expression	IL1B
FGF2	expression	SHH
FGF2	localization	VCAN
FGF2	protein-protein interactions	IL1B
HGF	activation	ERBB2
HGF	expression	CXCR4
HGF	expression	IGF1
HGF	phosphorylation	ERBB2
IGF1	activation	ERBB2
IGF1	expression	BMP4
IGF1	expression	HGF
IGF1	localization	HGF
IGF1	phosphorylation	ERBB2
IGF1	regulation of binding	CXCR4
IGF1	regulation of binding	ERBB2
IL1B	expression	CXCR4
IL1B	expression	ERBB2
IL1B	expression	FGF2
IL1B	expression	OSM
IL1B	expression	SHH
IL1B	expression	TLR2
IL1B	expression	TNFRSF1B
IL1B	expression	VCAN
IL1B	localization	TNFRSF1B
IL1B	protein-protein interactions	FGF2
IL1B	regulation of binding	FGF2
IL1B	transcription	CXCR4
OSM	expression	FGF2
OSM	expression	IL1B
OSM	expression	TLR2
OSM	expression	TNC
SHH	expression	HES5
TCF7L2	expression	UGT8
TLR2	expression	IL1B
TLR2	localization	IL1B
TLR2	protein-protein interactions	CXCR4
TLR2	transcription	IL1B
VCAN	expression	TCF7L2
VCAN	protein-protein interactions	TLR2
VCAN	protein-protein interactions	TNC
VCAN	regulation of binding	ERBB2
