# Supplementary material for: The Landscape of Gene Expression and Molecular Regulation Following Spinal Cord Hemisection in Rats
Source: Front Mol Neurosci. 2019 Nov 22;12:287. doi: 10.3389/fnmol.2019.00287 (PMC6883948; doi:10.3389/fnmol.2019.00287)
Supplement: Supplementary file 5 [file Table_5.XLS]

## Sheet: Table S5.1
Table S5.1 The relationship between differentially expressed genes involved in hypoxia in R vs. S.
From Molecule(s)	Relationship Type	To Molecule(s)
BDKRB2	expression	EDN1
BDKRB2	expression	ICAM1
BDKRB2	expression	PTGS2
BDKRB2	translocation	PRKCE
BNIP3	activation	EIF4EBP1
BNIP3	phosphorylation	EIF4EBP1
CCNA2	protein-protein interactions	E2F1
CCNA2	regulation of binding	E2F1
CCNB1	protein-protein interactions	CCNA2
E2F1	expression	BNIP3
E2F1	expression	CCNA2
E2F1	expression	CCNB1
E2F1	expression	ICAM1
E2F1	expression	PPARGC1A
E2F1	protein-DNA interactions	BNIP3
E2F1	protein-DNA interactions	CCNA2
E2F1	protein-DNA interactions	CCNB1
E2F1	protein-DNA interactions	FAS
E2F1	protein-protein interactions	CCNA2
E2F1	transcription	BNIP3
E2F1	transcription	CCNA2
EDN1	activation	EIF4EBP1
EDN1	expression	ICAM1
EDN1	expression	PLAU
EDN1	expression	PRKCE
EDN1	expression	TRPC6
EDN1	localization	PRKCE
EDN1	phosphorylation	EIF4EBP1
EDN1	regulation of binding	EIF4EBP1
EDN1	translocation	PRKCE
EIF4EBP1	expression	PPARGC1A
FAS	activation	ENDOG
FAS	expression	ICAM1
FAS	expression	PLAU
FAS	molecular cleavage	PRKCE
FAS	translocation	PRKCE
HMOX1	activation	PTGS2
HMOX1	expression	AQP1
HMOX1	expression	ICAM1
HMOX1	expression	PTGS2
LMNA	protein-DNA interactions	EDN1
LMNA	protein-protein interactions	BDKRB2
LMNA	transcription	E2F1
PLAU	expression	ICAM1
PPARGC1A	expression	BNIP3
PPARGC1A	expression	ENDOG
PPARGC1A	protein-protein interactions	CASR
PPARGC1A	transcription	ENDOG
PRKCE	expression	E2F1
PRKCE	inhibition	KCNK3
PRKCE	protein-protein interactions	CASR
PTGS2	expression	ICAM1
PTGS2	expression	STC1
PTGS2	regulation of binding	ICAM1
SUV39H1	expression	CCNA2
SUV39H1	protein-protein interactions	E2F1
TWIST1	activation	PPARGC1A
TWIST1	expression	FAS
TWIST1	expression	LMNA

## Sheet: Table S5.2
Table S5.2 The relationship between differentially expressed genes involved in hypoxia in C vs. S.
From Molecule(s)	Relationship Type	To Molecule(s)
BDKRB2	expression	EDN1
BDKRB2	expression	ICAM1
BDKRB2	expression	PTGS2
BNIP3	activation	EIF4EBP1
BNIP3	phosphorylation	EIF4EBP1
CCNA2	protein-protein interactions	E2F1
CCNA2	regulation of binding	E2F1
CCNB1	protein-protein interactions	CCNA2
E2F1	expression	BNIP3
E2F1	expression	CCNA2
E2F1	expression	CCNB1
E2F1	expression	ICAM1
E2F1	expression	PPARGC1A
E2F1	protein-DNA interactions	BNIP3
E2F1	protein-DNA interactions	CCNA2
E2F1	protein-DNA interactions	CCNB1
E2F1	protein-DNA interactions	FAS
E2F1	protein-protein interactions	CCNA2
E2F1	transcription	BNIP3
E2F1	transcription	CCNA2
EDN1	activation	EIF4EBP1
EDN1	expression	ICAM1
EDN1	expression	PLAU
EDN1	expression	TRPC6
EDN1	phosphorylation	EIF4EBP1
EDN1	regulation of binding	EIF4EBP1
EIF4EBP1	expression	PPARGC1A
FAS	activation	ENDOG
FAS	expression	ICAM1
FAS	expression	PLAU
HMOX1	activation	PTGS2
HMOX1	expression	AQP1
HMOX1	expression	ICAM1
HMOX1	expression	PTGS2
PLAU	expression	ICAM1
PPARGC1A	expression	BNIP3
PPARGC1A	expression	ENDOG
PPARGC1A	protein-protein interactions	CASR
PPARGC1A	transcription	ENDOG
PTGS2	expression	ICAM1
PTGS2	expression	STC1
PTGS2	regulation of binding	ICAM1
SUV39H1	expression	CCNA2
TWIST1	activation	PPARGC1A
TWIST1	expression	FAS
