# Supplementary material for: The Landscape of Gene Expression and Molecular Regulation Following Spinal Cord Hemisection in Rats
Source: Front Mol Neurosci. 2019 Nov 22;12:287. doi: 10.3389/fnmol.2019.00287 (PMC6883948; doi:10.3389/fnmol.2019.00287)
Supplement: Supplementary file 6 [file Table_6.XLS]

## Sheet: Table S6.1
Table S6.1 The relationship between differentially expressed genes involved in sprouting angiongenesis in R vs. S.
From Molecule(s)	Relationship Type	To Molecule(s)
E2F8	expression	ECT2
E2F8	protein-DNA interactions	ECT2
FGF2	activation	AXL
FGF2	activation	PTK2B
FGF2	expression	PLAUR
FGF2	expression	THBS1
FGF2	phosphorylation	AXL
FGF2	protein-protein interactions	PLAUR
FGF2	protein-protein interactions	THBS1
PLAUR	protein-protein interactions	FGF2
PLAUR	protein-protein interactions	LOXL2
THBS1	protein-protein interactions	FGF2

## Sheet: Table S6.2
Table S6.2 The relationship between differentially expressed genes involved in sprouting angiongenesis in C vs. S.
From Molecule(s)	Relationship Type	To Molecule(s)
E2F8	expression	ECT2
E2F8	protein-DNA interactions	ECT2
FGF2	activation	PTK2B
FGF2	expression	PLAUR
FGF2	expression	THBS1
FGF2	protein-protein interactions	PLAUR
FGF2	protein-protein interactions	THBS1
PLAUR	protein-protein interactions	FGF2
PLAUR	protein-protein interactions	LOXL2
THBS1	protein-protein interactions	FGF2
