# Supplementary material for: The Landscape of Gene Expression and Molecular Regulation Following Spinal Cord Hemisection in Rats
Source: Front Mol Neurosci. 2019 Nov 22;12:287. doi: 10.3389/fnmol.2019.00287 (PMC6883948; doi:10.3389/fnmol.2019.00287)
Supplement: Supplementary file 7 [file Table_7.XLS]

## Sheet: Table S7.1
Table S7.1 The relationship between differentially expressed genes involved in remodeling blood vessel in R vs. S.
From Molecule(s)	Relationship Type	To Molecule(s)
AGT	activation	NOS3
AGT	expression	ANGPT2
AGT	expression	IGF1
AGT	expression	LIF
AGT	expression	NOS3
AGT	modification	NOS3
AGT	phosphorylation	NOS3
AGT	protein-protein interactions	NOS3
AGT	transcription	NOS3
AHR	expression	JAG1
ANGPT2	expression	NOS3
FLNA	localization	FOXC1
FLNA	protein-protein interactions	FOXC1
FLNA	regulation of binding	FOXC1
FOXC1	protein-protein interactions	FLNA
FOXC2	protein-protein interactions	FOXC1
IGF1	expression	ELN
IGF1	expression	FOXC2
ITGA4	protein-protein interactions	FLNA
LIF	expression	IGF1
LIF	expression	TAL1
NOS3	protein-protein interactions	AGT
RBPJ	expression	LIF

## Sheet: Table S7.2
Table S7.2 The relationship between differentially expressed genes involved in remodeling blood vessel in C vs. S.
From Molecule(s)	Relationship Type	To Molecule(s)
AGT	expression	ANGPT2
AGT	expression	LIF
ANGPT2	expression	NOS3
FLNA	localization	FOXC1
FLNA	protein-protein interactions	FOXC1
FLNA	regulation of binding	FOXC1
FOXC1	protein-protein interactions	FLNA
IGF1	expression	ELN
IGF1	expression	FOXC2
ITGA4	protein-protein interactions	FLNA
LIF	expression	TAL1
NOS3	protein-protein interactions	AGT
RBPJ	expression	LIF
