# Supplementary material for: The Landscape of Gene Expression and Molecular Regulation Following Spinal Cord Hemisection in Rats
Source: Front Mol Neurosci. 2019 Nov 22;12:287. doi: 10.3389/fnmol.2019.00287 (PMC6883948; doi:10.3389/fnmol.2019.00287)
Supplement: Supplementary file 8 [file Table_8.XLS]

## Sheet: Table S8
Table S8. Primers designed for qRT-PCR validation.
Gene	Forward primer	Reverse primer
ANXA1	AAAGGGGACAGACGTGAATG	GGCACACTTCACAATGGTT
ATF3	CAGTCACCATCAACAACAGACC	CTCTCCAGTTTCTCTGACTCCTTCT
BMP2	AGTGATGTGGGGTGGAATGAC	GGTTGGTGGAGTTCAGGTGAT
CCL5	AGATCTCCACAGCTGCATCC	TGACAAAGACGACTGCAAGG
CD14	AAGAGGCTTACTGTGCGGTC	CATCCAGAAGCGGCGAAAG
CEBPB	TTCTACTACGAGCCCGACTG	GCGAAGAGGTCGGAAAGGA
CYBB	CACTTCACACGGCCATTCAC	CAACCGAGTCACAGCCACATA
ERBB2	TGGAGAAGGGAGAACGCCTA	GATGACCACAAAACGCTGGG
FGF9	CGATTCGGCATTCTGGAATTTAT	TGCTTGTACAGGTTGGAAGAGT
FLNA	TGTCTTCCGAGAGGCAACCA	CACGGAGTGTACTCCTTCCTCAT
FN1	ATGATGAGGTGCACGTGTGT	GATGGGGTCACATTTCCATC
FOS	GGAGTGGTGAAGACCATGTCA	GTTGATCTGTCTCCGCTTGG
HAP1	ACCCTGCGTATTTCATGGAG	TGTCCCCACCTCTTCTATGG
HGF	TTCCCGTTGTGAAGGAGATACT	TGCAGTAAGAACCCAACTTTCC
HMOX1	GTGCTCGCATGAACACTCTG	AGAGGTAGTATCTTGAACCAGGC
IL1b	ACTCGTGGGATGATGACGAC	CATGGAGAATACCACTTGTTGGC
IL6	CTCTCCGCAAGAGACTTCCA	ATTAAGCCTCCGACTTGTGAA
LIF	AGTTGGTCGAGCTGTATCGG	GCCCACATGGTACTTGTTGC
LINGO1	CAACCTGGAGACGCTCATTCT	AAGTCCTTGAACTCCTTGCCC
LINGO2	GGGTGATGGCACCTTAGAAA	CCTGTTTGCGTAAAGGAAGC
MMP9	CAGTGAGAATCTCTACACGGAGC	ACCTTTAGTGGTGCAGGCAG
NRG1	TCCTTCTCCGCGCACTTTAT	AAGAACCGGCTGTCTGCTTT
PLAUR	AAGATCCAGAACTGGGCCAC	CGAACCCTACACCAAAGGCT
RUNX2	TGAAACTCTTGCCTCGTCCG	AACAAGACCCTGCCCGTG
SERPINE1	CGGAGTGGTGAACTCAGTGTA	GCTGGTGAACGCCCTCTATT
SNCA	ATGGAGTGACAACAGTGGCTG	TTGTGGGTACCCTTCTTCACC
TGFb1	GCAGGTGTTGAGCCCTTTCC	GAACCAAGGAGACGGAATACAGG
THBS1	TCATTAGGCCAGCCGTCAAG	GGCCAACAAACAGGTGTGC
TLR2	TCCGGAATGCAGATCTCACC	ACGTCTGACTCTGAGGGGTT
TNC	GAGTTGCCACCTACTTGCCT	AGTTTGGCGGTAGGAGGTCT
TP53	GCATACGGATTTCCTTCCACC	GACATGCCCTGTGCAGTTGT
TWIST1	TACGAGGAGCTGCAGACACA	GCAGGACCTGGTACAGGAAG
VCAN	GGTGGTCTACTTGGGGTGAG	CTCGGGTACCATGTGTGGTT
XDH	GGAGTTGTTGTTTATAGCATCCTGG	TGCAACCGGCCTTTTCAATG
