# Supplementary material for: The Landscape of Gene Expression and Molecular Regulation Following Spinal Cord Hemisection in Rats
Source: Front Mol Neurosci. 2019 Nov 22;12:287. doi: 10.3389/fnmol.2019.00287 (PMC6883948; doi:10.3389/fnmol.2019.00287)
Supplement: Supplementary file 9 [file Table_9.XLS]

## Sheet: Table S9
Table S9. Primary antibodies for Immunofluorescence.
Primary antibody: specificity	Concentration	Host species	Vendor	Catalogue numbers
CD34	1/40	Goat	R&D	AF4117
ATF3	0.1	Mouse	Abcam	ab58668
GFAP	1/1000	Chicken	Abcam	ab4674
Iba1	1/100	Goat	Novus	NB100-1028
SNCA	1/100	Mouse	Abcam	ab246002
LIF	1/50	Rabbit	Abcam	ab113262
BMP2	1/100	Rabbit	Abcam	ab14933
Olig2	1/100	Mouse	Merck	MABN50
